# Supplementary material for: Identification of Differentially-Expressed Genes Associated with Pistil Abortion in Japanese Apricot by Genome-Wide Transcriptional Analysis
Source: PLoS One. 2012 Oct 16;7(10):e47810. doi: 10.1371/journal.pone.0047810 (PMC3472986; doi:10.1371/journal.pone.0047810)
Supplement: Table S1 — The primers designed for qRT-PCR. (XLS) [file pone.0047810.s001.xls]

## Sheet: dge primer2012-5-1dge all
Gene ID	Sense Primer	Anti-sense Primer
ppa027208m	CTCTTCACTCAGTTGCTCTT	GTGTGCCATCAATCCAATG
ppa020405m	ACAATAACAACCTTACCACTCT	TTACACCAGTAGGCAAGTC
ppa025833m	CGCCGCTATATCATTCACTA	CGTACTTGTATGGACTATAACTCT
ppa021261m	CCAGAATATCAGCCACCAA	TGTGCCTTGTCCTTCATC
ppa004479m	GCTGTTCACTCTGGCATA	ACTATTGTAGAAGACATCTGGAT
ppa013439m	TGTGTGCCTGAGTGAAAT	GCAACTCGGATGGGAATA
ppa018639m	TATCACCAACGCCACATC	TCCTCCTGAAGTCTCTATCTC
ppa006485m	GCTGAAGATGATGTTGATGTG	TCCTCCTCCTCCTCACTA
ppa006913m	AGAGCCTGTTCAACTTCAA	TAGACATCAACCAAGCCATT
ppa017270m	GCAGGAACACAAGGAGAA	CCACCACTTAGCAACTACA
ppa008450m	CCGATTCCGATTCCGATT	CACCTCCTTCCGTATCATC
ppb019226m	CAGCACAAGGCAATACATC	ACACTCCAGTCACTCGTA
ppa016718m	GCAGAAGATGGTCGTCAA	GCAGAAGATAATAGTTGTAGAAGA
ppa015093m	TCATACCATACCTTGCTATTAACT	AGAGATAGACAGGAGACTTCA
ppa003553m	CTCGTGTTGCCTCCATTA	CACCATTCCTGTCGTTGA
ppa016219m	CAATACCAGACGAAGAAGAATC	GACGCCTGACAAACCTTA
ppa022113m	AACGGTTCTCTTCACTATTGT	CCATTCCACTGAGGTTGAT
ppa000945m	GACAGCACCAACCAAGTA	ATGAGAAGCACAAGGAGATT
ppa026851m	CATCAAGTCCGCTCTCAT	TCCTCCAAGTATGCCAATG
ppa001970m	AGCAATGGAGTCATACAAGT	AATTCACAGCCTGGATAGTT
ppa004487m	CTTGCTTGATTCTGGTTCTC	AGTTCTGGTGCTTGACAT
ppa009726m	GTTCAGGACAAGATTCAGAAG	CAGTAGTCGGCAGCATAA
ppa025960m	ATCTTGTCACTGTTGTTCTTC	CACTTGCCACATCATCTATG
ppa011751m	GGTGAAGGTGTATGGAACTC	ATATTGCCTCTCCTAACATCAG
ppa002249m	ACCAGGCTCATTCACTTG	TTGCTCCATTCTCACATTCT
ppa015204m	GATGTGAGGCTTCTGCTTA	CTGGCTGAGATATGGATGATTA
ppa010364m	TTGCTTGCTTGCTACTCA	CCGAAGGTCATCACAATCT
ppa002676m	TGTGATGCTGATGCTGAT	AATGAAGAAGTGCGAATGC
ppa010131m	GTCTCAATTCTCGTCATCAC	ATAGCATCCACCATCTCAA
ppa003105m	AACTTGTCCACTAACTTCTTCT	CACTGCTGCTTCATCACT
ppa006743m	GAGAGCAACTGACACAACTA	CGAAGATTGAGCGAGGATT
ppa004141m	ATTCTTCGTGGACTGATAGATT	GCCTTGACTTGACAACATC
ppa018301m	TATACGCCTACGCTGTCT	CTGTCATTCCATACTCCTTCATA
ppa000615m	GTTCTGCTGCTTCTCCAT	TATCACCTTCTCCGTCCTT
ppa013294m	TACAACAAGCCAGTTCCA	TGCCACAGATTCAGTAGAG
ppa021659m	GATAGAGGTCACAGATGGATG	TCGTAATGGCTTCAATGGT
